# Supplementary material for: Two modes of evolution shape bacterial strain diversity in the mammalian gut for thousands of generations
Source: Nat Commun. 2022 Sep 24;13:5604. doi: 10.1038/s41467-022-33412-8 (PMC9509342; doi:10.1038/s41467-022-33412-8)
Supplement: Supplementary file 4 — Supplementary Data 1-26 [file 41467_2022_33412_MOESM4_ESM.xlsx]

## Sheet: Supplementary Data 1
	Supplementary Data 1. Escherichia coli (E. coli) loads (CFU per gram of feces)
	Day	Mouse	Invader E. coli (CFUs/g feces)	Resident E. coli (CFUs/g feces)	Invader E. coli (Log10 CFUs/g feces)	Resident E. coli (Log10 CFUs/g feces)		Day	Mouse	Average Invader E. coli (Log10 CFUs/g feces)	Average Resident E. coli (Log10 CFUs/g feces)	2*SE Invader	2*SE Resident	Detection limit		Day	Mouse	Invader E. coli (CFUs/g feces)	Geo mean	Average
	8	A2	702000000	0	8.84634	0		8	A2	8.86652	0	0.0403576	0	2.52244		8	A2	737000000	1.12958e+07	7.75812e+07
	8	A2	807000000	0	8.90687	0		27	A2	7.66725	0	0.170065	0	2.52244		27	A2	4.81667e+07
	8	A2	702000000	0	8.84634	0		62	A2	7.94538	0	0.268002	0	2.52244		62	A2	9.60333e+07
	27	A2	58700000	0	7.76864	0		90	A2	6.30549	8.40871	0.741269	0.0337634	2.52244		90	A2	3936000
	27	A2	54300000	0	7.7348	0		104	A2	6.98054	7.90631	0.0609317	0.159286	2.52244		104	A2	9610000
	27	A2	31500000	0	7.49831	0		139	A2	6.83364	8.35835	0.215072	0.0510329	2.52244		139	A2	7.21667e+06
	62	A2	108000000	0	8.03342	0		167	A2	7.23735	8.86517	0.188165	0.0477671	2.52244		167	A2	1.80333e+07
	62	A2	132000000	0	8.12057	0		195	A2	7.51102	7.94291	0.184584	0.289108	2.52244		195	A2	33900000
	62	A2	48100000	0	7.68215	0		230	A2	7.13523	8.68231	0.303777	0.0276374	2.52244		230	A2	1.53533e+07
	90	A2	508000	276000000	5.70586	8.44091		258	A2	7.5646	9.22919	0.0588116	0.105699	2.52244		258	A2	3.68667e+07
	90	A2	9610000	252000000	6.98272	8.4014		288	A2	5.56202	9.34025	0.0626361	0.155955	2.52244		288	A2	366667
	90	A2	1690000	242000000	6.22789	8.38382		370	A2	6.12229	5.86827	0.556933	0.02537	2.52244		370	A2	1850000
	104	A2	11000000	86800000	7.04139	7.93852		493	A2	5.28694	7.64514	0.340192	0.353866	2.52244		493	A2	223167
	104	A2	8860000	56900000	6.94743	7.75511
	104	A2	8970000	106000000	6.95279	8.02531		8	B2	7.51595	0	0.208531	0	2.52244		8	B2	34800000	2.38307e+08	440100000
	139	A2	9640000	251000000	6.98408	8.39967		27	B2	7.58857	0	0.271464	0	2.52244		27	B2	4.22667e+07
	139	A2	7790000	205000000	6.89154	8.31175		62	B2	8.4038	0	0.110931	0	2.52244		62	B2	2.57667e+08
	139	A2	4220000	231000000	6.62531	8.36361		90	B2	8.74296	0	0.572901	0	2.52244		90	B2	5.68333e+08
	167	A2	21600000	726000000	7.33445	8.86094		104	B2	8.32235	0	0.301877	0	2.52244		104	B2	3.07033e+08
	167	A2	21300000	670000000	7.32838	8.82607		139	B2	8.11144	0	0.325059	0	2.52244		139	B2	1.45867e+08
	167	A2	11200000	810000000	7.04922	8.90849		167	B2	9.3916	0	0.112794	0	2.52244		167	B2	2.50667e+09
	195	A2	22200000	93200000	7.34635	7.96942		195	B2	8.36433	0	0.223229	0	2.52244		195	B2	2.46667e+08
	195	A2	33200000	47900000	7.52114	7.68034		230	B2	8.14672	0	0.15049	0	2.52244		230	B2	1.44667e+08
	195	A2	46300000	151000000	7.66558	8.17898		258	B2	8.68765	0	0.325446	0	2.52244		258	B2	5.55667e+08
	230	A2	24700000	455000000	7.3927	8.65801		288	B2	8.74027	0	0.111468	0	2.52244		288	B2	5.58667e+08
	230	A2	7360000	508000000	6.86688	8.70586		370	B2	8.14385	0	0.0754009	0	2.52244		370	B2	1.40333e+08
	230	A2	14000000	482000000	7.14613	8.68305		493	B2	8.29368	0	0.255105	0	2.52244		493	B2	2.12667e+08
	258	A2	34600000	1730000000	7.53908	9.23805
	258	A2	42000000	1360000000	7.62325	9.13354		8	D2	8.78606	0	0.074623	0	2.52244		8	D2	6.15667e+08	4.82559e+07	1.21163e+08
	258	A2	34000000	2070000000	7.53148	9.31597		27	D2	8.36621	0	0.272099	0	2.52244		27	D2	257000000
	288	A2	412000	2200000000	5.6149	9.34242		62	D2	8.17629	0	0.176495	0	2.52244		62	D2	156000000
	288	A2	367000	2980000000	5.56467	9.47422		90	D2	6.94459	0	0.0753271	0	2.52244		90	D2	8.86667e+06
	288	A2	321000	1600000000	5.50651	9.20412		104	D2	6.64396	0	0.220835	0	2.52244		104	D2	4.67333e+06
	370	A2	390000	706000	5.59106	5.8488		139	D2	7.86504	0	0.0501293	0	2.52244		139	D2	7.35333e+07
	370	A2	1750000	780000	6.24304	5.89209		167	D2	7.98541	0	0.0882863	0	2.52244		167	D2	9.76667e+07
	370	A2	3410000	731000	6.53275	5.86392		195	D2	7.64248	0	0.122734	0	2.52244		195	D2	4.47667e+07
	493	A2	94500	49800000	4.97543	7.69723		231	D2	7.17547	0	0.155193	0	2.52244		231	D2	1.54333e+07
	493	A2	211000	83600000	5.32428	7.92221		258	D2	6.75309	0	0.047225	0	2.52244		258	D2	5680000
	493	A2	364000	20700000	5.5611	7.31597		286	D2	7.24792	0	0.00987129	0	2.52244		286	D2	17700000
								335	D2	8.30895	0	0.0488368	0	2.52244		335	D2	2.04333e+08
	8	B2	51500000	0	7.71181	0		436	D2	7.85566	0	0.151652	0	2.52244		436	D2	73800000
	8	B2	30200000	0	7.48001	0
	8	B2	22700000	0	7.35603	0		8	E2	9.13802	0	0.0563227	0	2.52244		8	E2	1380000000	2.40112e+07	1.47052e+08
	27	B2	50600000	0	7.70415	0		27	E2	8.26491	0	0.52031	0	2.52244		27	E2	2.68767e+08
	27	B2	55400000	0	7.74351	0		62	E2	8.30699	0	0.0761378	0	2.52244		62	E2	2.04333e+08
	27	B2	20800000	0	7.31806	0		90	E2	7.17009	0	0.485839	0	2.52244		90	E2	1.89667e+07
	62	B2	238000000	0	8.37658	0		104	E2	6.59105	0	0.320652	0	2.52244		104	E2	4.39333e+06
	62	B2	211000000	0	8.32428	0		139	E2	7.54442	0	0.0615428	0	2.52244		139	E2	35200000
	62	B2	324000000	0	8.51055	0		167	E2	4.2906	0	0.214534	0	2.52244		167	E2	20700
	90	B2	395000000	0	8.5966	0		195	E2	0	0	0	0	2.52244		195	E2	0
	90	B2	641000000	0	8.80686	0		231	E2	0	0	0	0	2.52244		231	E2	0
	90	B2	669000000	0	8.82543	0		258	E2	0	0	0	0	2.52244		258	E2	0
	104	B2	231000000	0	8.36361	0		286	E2	0	0	0	0	2.52244		286	E2	0
	104	B2	64100000	0	7.80686	0		335	E2	0	0	0	0	2.52244		335	E2	0
	104	B2	626000000	0	8.79657	0		436	E2	0	0	0	0	2.52244		436	E2	0
	139	B2	61600000	0	7.78958	0
	139	B2	205000000	0	8.31175	0		8	G2	7.08287	8.37997	0.277742	0.312089	2.52244		8	G2	13420000	1.35635e+06	1.95452e+06
	139	B2	171000000	0	8.233	0		27	G2	6.40733	8.27233	0.487562	0.0426898	2.52244		27	G2	3343000
	167	B2	3160000000	0	9.49969	0		62	G2	6.78747	7.51665	0.254523	0.259026	2.52244		62	G2	6680000
	167	B2	2040000000	0	9.30963	0		90	G2	3.88246	6.72643	0.52606	0.300145	2.52244		90	G2	11293.3
	167	B2	2320000000	0	9.36549	0		104	G2	0	2.87827	0	0.205112	2.52244		104	G2	0
	195	B2	239000000	0	8.3784	0		139	G2	0	5.55276	0	0.0355647	2.52244		139	G2	0
	195	B2	355000000	0	8.55023	0		165	G2	0	5.15567	0	0.226126	2.52244		165	G2	0
	195	B2	146000000	0	8.16435	0		195	G2	0	6.09649	0	0.306531	2.52244		195	G2	0
	230	B2	198000000	0	8.29667	0		230	G2	0	5.70063	0	0.218764	2.52244		230	G2	0
	230	B2	115000000	0	8.0607	0		258	G2	0	5.97804	0	0.237573	2.52244		258	G2	0
	230	B2	121000000	0	8.08279	0		279	G2	0	6.93918	0	0.0378281	2.52244		279	G2	0
	258	B2	247000000	0	8.3927	0		379	G2	0	5.90881	0	0.162884	2.52244		379	G2	0
	258	B2	520000000	0	8.716	0
	258	B2	900000000	0	8.95424	0		8	H2	7.02309	6.8633	0.332155	0.0721951	2.52244		8	H2	1.23433e+07	55530.4	1.04317e+06
	288	B2	594000000	0	8.77379	0		27	H2	4.48821	7.50402	0.094772	0.0954273	2.52244		27	H2	31133.3
	288	B2	428000000	0	8.63144	0		62	H2	2.56567	7.96504	0.32018	0.0285329	2.52244		62	H2	5026.67
	288	B2	654000000	0	8.81558	0		90	H2	4.23479	7.27031	0.275738	0.0360336	2.52244		90	H2	18913.3
	370	B2	122000000	0	8.08636	0		104	H2	4.22488	7.35577	0.0921406	0.0210841	2.52244		104	H2	16966.7
	370	B2	164000000	0	8.21484	0		139	H2	4.65942	7.5072	0.215811	0.033613	2.52244		139	H2	48733.3
	370	B2	135000000	0	8.13033	0		165	H2	4.72956	7.19145	0.0596095	0.123818	2.52244		165	H2	53900
	493	B2	111000000	0	8.04532	0		195	H2	0	5.36596	0	0.312564	2.52244		195	H2	0
	493	B2	294000000	0	8.46835	0		230	H2	0	3.82986	0	0.690231	2.52244		230	H2	0
	493	B2	233000000	0	8.36736	0		258	H2	0	7.82766	0	0.330976	2.52244		258	H2	0
								279	H2	0	8.48035	0	0.0603928	2.52244		279	H2	0
	8	D2	553000000	0	8.74273	0		379	H2	0	5.91878	0	0.0478276	2.52244		379	H2	0
	8	D2	569000000	0	8.75511	0
	8	D2	725000000	0	8.86034	0		8	I2	6.87814	0	0.0450466	0	2.52244		8	I2	7.57333e+06	4.08456e+06	2.63953e+06
	27	D2	419000000	0	8.62221	0		27	I2	6.41541	0	0.193085	0	2.52244		27	I2	2.72333e+06
	27	D2	208000000	0	8.31806	0		62	I2	4.68689	0	0.279841	0	2.52244		62	I2	1.14233e+07
	27	D2	144000000	0	8.15836	0		90	I2	5.68298	0	0.216908	0	2.52244		90	I2	511000
	62	D2	169000000	0	8.22789	0		104	I2	6.9639	0	0.136638	0	2.52244		104	I2	9.44333e+06
	62	D2	101000000	0	8.00432	0		139	I2	0	0	0	0	2.52244		139	I2	0
	62	D2	198000000	0	8.29667	0		165	I2	0	0	0	0	2.52244		165	I2	0
	90	D2	7410000	0	6.86982	0		195	I2	0	0	0	0	2.52244		195	I2	0
	90	D2	9420000	0	6.97405	0		230	I2	0	0	0	0	2.52244		230	I2	0
	90	D2	9770000	0	6.98989	0		258	I2	0	0	0	0	2.52244		258	I2	0
	104	D2	6110000	0	6.78604	0		279	I2	0	0	0	0	2.52244		279	I2	0
	104	D2	5240000	0	6.71933	0		379	I2	0	0	0	0	2.52244		379	I2	0
	104	D2	2670000	0	6.42651	0
	139	D2	72900000	0	7.86273	0
	139	D2	66500000	0	7.82282	0
	139	D2	81200000	0	7.90956	0
	167	D2	109000000	0	8.03743	0
	167	D2	105000000	0	8.02119	0
	167	D2	79000000	0	7.89763	0
	195	D2	33800000	0	7.52892	0
	195	D2	54900000	0	7.73957	0
	195	D2	45600000	0	7.65896	0
	231	D2	10500000	0	7.02119	0
	231	D2	17300000	0	7.23805	0
	231	D2	18500000	0	7.26717	0
	258	D2	5980000	0	6.7767	0
	258	D2	5980000	0	6.7767	0
	258	D2	5080000	0	6.70586	0
	286	D2	17900000	0	7.25285	0
	286	D2	17300000	0	7.23805	0
	286	D2	17900000	0	7.25285	0
	335	D2	227000000	0	8.35603	0
	335	D2	198000000	0	8.29667	0
	335	D2	188000000	0	8.27416	0
	436	D2	50600000	0	7.70415	0
	436	D2	86500000	0	7.93702	0
	436	D2	84300000	0	7.92583	0
	8	E2	1260000000	0	9.10037	0
	8	E2	1560000000	0	9.19312	0
	8	E2	1320000000	0	9.12057	0
	27	E2	599000000	0	8.77743	0
	27	E2	85300000	0	7.93095	0
	27	E2	122000000	0	8.08636	0
	62	E2	237000000	0	8.37475	0
	62	E2	175000000	0	8.24304	0
	62	E2	201000000	0	8.3032	0
	90	E2	22100000	0	7.34439	0
	90	E2	4900000	0	6.6902	0
	90	E2	29900000	0	7.47567	0
	104	E2	4950000	0	6.69461	0
	104	E2	6340000	0	6.80209	0
	104	E2	1890000	0	6.27646	0
	139	E2	37600000	0	7.57519	0
	139	E2	37600000	0	7.57519	0
	139	E2	30400000	0	7.48287	0
	167	E2	20700	0	4.31597	0
	167	E2	29000	0	4.4624	0
	167	E2	12400	0	4.09342	0
	195	E2	0	0	0	0
	195	E2	0	0	0	0
	195	E2	0	0	0	0
	231	E2	0	0	0	0
	231	E2	0	0	0	0
	231	E2	0	0	0	0
	258	E2	0	0	0	0
	258	E2	0	0	0	0
	258	E2	0	0	0	0
	286	E2	0	0	0	0
	286	E2	0	0	0	0
	286	E2	0	0	0	0
	335	E2	0	0	0	0
	335	E2	0	0	0	0
	335	E2	0	0	0	0
	436	E2	0	0	0	0
	436	E2	0	0	0	0
	436	E2	0	0	0	0
	8	G2	7260000	170000000	6.86094	8.23045
	8	G2	11200000	165000000	7.04922	8.21748
	8	G2	21800000	492000000	7.33846	8.69197
	27	G2	6030000	175000000	6.78032	8.24304
	27	G2	889000	206000000	5.9489	8.31387
	27	G2	3110000	182000000	6.49276	8.26007
	62	G2	5860000	27900000	6.7679	7.4456
	62	G2	10400000	21700000	7.01703	7.33646
	62	G2	3780000	58600000	6.57749	7.7679
	90	G2	25500	7700000	4.40654	6.88649
	90	G2	3810	2670000	3.58092	6.42651
	90	G2	4570	7350000	3.65992	6.86629
	104	G2	0	26300	0	4.41996
	104	G2	0	16400	0	4.21484
	104	G2	0	0	0	0
	139	G2	0	372000	0	5.57054
	139	G2	0	329000	0	5.5172
	139	G2	0	372000	0	5.57054
	165	G2	0	171000	0	5.233
	165	G2	0	200000	0	5.30103
	165	G2	0	85700	0	4.93298
	195	G2	0	2420000	0	6.38382
	195	G2	0	1110000	0	6.04532
	195	G2	0	725000	0	5.86034
	230	G2	0	469000	0	5.67117
	230	G2	0	337000	0	5.52763
	230	G2	0	800000	0	5.90309
	258	G2	0	1610000	0	6.20683
	258	G2	0	643000	0	5.80821
	258	G2	0	830000	0	5.91908
	279	G2	0	8260000	0	6.91698
	279	G2	0	8390000	0	6.92376
	279	G2	0	9480000	0	6.97681
	379	G2	0	1050000	0	6.02119
	379	G2	0	563000	0	5.75051
	379	G2	0	901000	0	5.95472
	8	H2	7610000	6300000	6.88138	6.79934
	8	H2	22600000	7350000	7.35411	6.86629
	8	H2	6820000	8400000	6.83378	6.92428
	27	H2	32700	32400000	4.51455	7.51055
	27	H2	35800	26200000	4.55388	7.4183
	27	H2	24900	38300000	4.3962	7.5832
	62	H2	10200	98500000	4.0086	7.99344
	62	H2	0	88800000	0	7.94841
	62	H2	4880	89800000	3.68842	7.95328
	90	H2	29200	17600000	4.46538	7.24551
	90	H2	17800	20200000	4.25042	7.30535
	90	H2	9740	18200000	3.98856	7.26007
	104	H2	13600	23800000	4.13354	7.37658
	104	H2	19100	22300000	4.28103	7.3483
	104	H2	18200	22000000	4.26007	7.34242
	139	H2	74800	31300000	4.8739	7.49554
	139	H2	37400	34700000	4.57287	7.54033
	139	H2	34000	30600000	4.53148	7.48572
	165	H2	59900	14600000	4.77743	7.16435
	165	H2	47300	12600000	4.67486	7.10037
	165	H2	54500	20400000	4.7364	7.30963
	195	H2	0	227000	0	5.35603
	195	H2	0	126000	0	5.10037
	195	H2	0	438000	0	5.64147
	230	H2	0	1230000	0	6.08991
	230	H2	0	251000	0	5.39967
	230	H2	0	0	0	0
	258	H2	0	31700000	0	7.50106
	258	H2	0	109000000	0	8.03743
	258	H2	0	88000000	0	7.94448
	279	H2	0	324000000	0	8.51055
	279	H2	0	324000000	0	8.51055
	279	H2	0	263000000	0	8.41996
	379	H2	0	926000	0	5.96661
	379	H2	0	785000	0	5.89487
	379	H2	0	785000	0	5.89487
	8	I2	6810000	0	6.83315	0
	8	I2	7920000	0	6.89873	0
	8	I2	7990000	0	6.90255	0
	27	I2	3330000	0	6.52244	0
	27	I2	3170000	0	6.50106	0
	27	I2	1670000	0	6.22272	0
	62	I2	7770000	0	6.89042	0
	62	I2	11700000	0	0	0
	62	I2	14800000	0	7.17026	0
	90	I2	533000	0	5.72673	0
	90	I2	700000	0	5.8451	0
	90	I2	300000	0	5.47712	0
	104	I2	12600000	0	7.10037	0
	104	I2	7970000	0	6.90146	0
	104	I2	7760000	0	6.88986	0
	139	I2	0	0	0	0
	139	I2	0	0	0	0
	139	I2	0	0	0	0
	165	I2	0	0	0	0
	165	I2	0	0	0	0
	165	I2	0	0	0	0
	195	I2	0	0	0	0
	195	I2	0	0	0	0
	195	I2	0	0	0	0
	230	I2	0	0	0	0
	230	I2	0	0	0	0
	230	I2	0	0	0	0
	258	I2	0	0	0	0
	258	I2	0	0	0	0
	258	I2	0	0	0	0
	279	I2	0	0	0	0
	279	I2	0	0	0	0
	279	I2	0	0	0	0
	379	I2	0	0	0	0
	379	I2	0	0	0	0
	379	I2	0	0	0	0

## Sheet: Supplementary Data 2
	Supplementary Data 2. Microbiota diversity along time
			Microbiota alpha diversity		Invader E. coli (Log10 CFUs/g feces)	Invader E. coli persistence (1 - presence; 0 - absence)
	Mouse	Day	Shannon index (Richness and abundance)	OTU number (Richness )
	A2	8	1.24591	110	8.86652	1
	A2	27	0.615276	12	7.66725	1
	A2	62	2.78316	135	7.94538	1
	A2	90	3.10718	330	6.30549	1
	A2	104	2.43408	80	6.98054	1
	A2	139	2.42508	57	6.83364	1
	A2	167	2.3337	69	7.23735	1
	A2	195	2.54788	86	7.51102	1
	A2	230	2.62169	238	7.13523	1
	A2	258	2.41787	107	7.5646	1
	A2	288	2.61019	88	5.56202	1
	A2	370	2.45211	90	6.12229	1
	B2	8	2.34341	398	7.51595	1
	B2	27	1.41923	12	7.58857	1
	B2	62	2.53992	118	8.4038	1
	B2	90	2.34168	109	8.74296	1
	B2	104	2.44917	133	8.32235	1
	B2	139	2.5926	88	8.11144	1
	B2	167	2.63534	70	9.3916	1
	B2	195	2.70285	142	8.36433	1
	B2	230	2.98826	224	8.14672	1
	B2	258	2.92878	149	8.68765	1
	B2	288	2.3854	58	8.74027	1
	B2	370	2.53102	93	8.14385	1
	D2	8	2.569	139	8.78606	1
	D2	27	2.82419	144	8.36621	1
	D2	62	2.76526	159	8.17629	1
	D2	90	2.9892	64	6.94459	1
	D2	104	3.04546	171	6.64396	1
	D2	139	3.04026	68	7.86504	1
	D2	167	3.09319	56	7.98541	1
	D2	195	3.09283	79	7.64248	1
	D2	231	3.3408	52	7.17547	1
	D2	258	3.20739	75	6.75309	1
	D2	286	3.05176	58	7.24792	1
	D2	335	3.70914	56	8.30895	1
	E2	8	2.40466	149	9.13802	1
	E2	27	2.8187	166	8.26491	1
	E2	62	2.86361	76	8.30699	1
	E2	90	3.03728	136	7.17009	1
	E2	104	2.61176	66	6.59105	1
	E2	139	2.95902	95	7.54442	1
	E2	167	3.47945	78	4.2906	1
	E2	195	4.13222	73	0	0
	E2	231	4.70501	79	0	0
	E2	258	4.42045	111	0	0
	E2	286	5.08378	97	0	0
	E2	335	5.2152	121	0	0
	G2	8	2.13642	17	7.08287	1
	G2	27	2.73771	40	6.40733	1
	G2	62	2.73051	154	6.78747	1
	G2	90	3.70072	98	3.88246	1
	G2	104	4.65432	127	0	0
	G2	139	4.99485	186	0	0
	G2	165	4.94823	153	0	0
	G2	195	5.12998	132	0	0
	G2	230	5.26123	160	0	0
	G2	258	5.28376	165	0	0
	G2	279	3.8067	169	0	0
	H2	8	3.42763	39	7.02309	1
	H2	27	3.45096	43	4.48821	1
	H2	62	3.96946	113	2.56567	1
	H2	90	3.91531	117	4.23479	1
	H2	104	3.97666	87	4.22488	1
	H2	139	3.97028	71	4.65942	1
	H2	165	3.91199	148	4.72956	1
	H2	195	3.95642	80	0	0
	H2	230	4.91674	81	0	0
	H2	258	4.75973	128	0	0
	H2	279	4.92605	81	0	0
	I2	8	2.80205	37	6.87814	1
	I2	27	2.43446	21	6.41541	1
	I2	62	2.84287	103	4.68689	1
	I2	90	3.14881	109	5.68298	1
	I2	104	3.76115	114	6.9639	1
	I2	139	4.22982	203	0	0
	I2	165	3.42419	139	0	0
	I2	195	3.44774	98	0	0
	I2	230	4.76871	119	0	0
	I2	258	4.80668	126	0	0
	I2	279	4.36987	102	0	0
	C2	27	3.94405	118	0	0	unsuccessful colonization
	C2	62	3.39012	102	0	0	unsuccessful colonization
	C2	104	4.34056	109	0	0	unsuccessful colonization
	F2	27	4.21122	133	0	0	unsuccessful colonization
	F2	62	4.41082	150	0	0	unsuccessful colonization
	F2	104	4.92814	164	0	0	unsuccessful colonization
	OTU - Operational Taxonomic Unit

## Sheet: Supplementary Data 3
	Supplementary Data 3. Abundance of the Operational Taxonomic Units (OTU) at the phylum level (level 2) within the mice gut microbiota along time
	Mice	Sampling day	k__Bacteria;p__Actinobacteria	k__Bacteria;p__Bacteroidetes	k__Bacteria;p__Cyanobacteria	k__Bacteria;p__Deferribacteres	k__Bacteria;p__Firmicutes	k__Bacteria;p__OD1	k__Bacteria;p__Proteobacteria	k__Bacteria;p__SR1	k__Bacteria;p__TM7	k__Bacteria;p__Tenericutes	k__Bacteria;p__Verrucomicrobia	Unassigned;__	k__Bacteria;__
	A2	-2	0.0015	0.8798	0.0017	0.0001	0.0798	0	0.0357	0	0.0001	0.0003	0.0004	0	0.0007
	A2	2	0.0167	0.0046	0	0	0.4393	0	0.5379	0	0	0	0.0005	0.0001	0.0008
	A2	8	0.0047	0.0042	0	0	0.5816	0	0.3996	0	0	0	0.0004	0.0012	0.0084
	A2	9	0.0012	0.0018	0	0	0.5146	0	0.4761	0	0	0	0.0001	0.0002	0.0058
	A2	13	0.0003	0.004	0	0.0001	0.5584	0	0.4343	0	0	0	0.0005	0	0.0025
	A2	20	0.0001	0.0008	0	0	0.128	0	0.0889	0	0	0	0.7821	0	0
	A2	27	0.0002	0.0009	0	0	0.0766	0	0.0338	0	0	0	0.8883	0	0.0002
	A2	62	0	0.0009	0	0	0.4474	0	0.2249	0	0	0	0.2957	0.0061	0.025
	A2	90	0	0.3616	0	0.0001	0.1514	0	0.1063	0	0	0	0.2487	0.0779	0.054
	A2	104	0	0.43	0	0	0.1268	0	0.1258	0	0	0	0.3138	0.0021	0.0015
	A2	139	0	0.4966	0	0.0001	0.1666	0	0.1291	0	0	0	0.2023	0.0004	0.005
	A2	167	0.0001	0.4886	0	0	0.0252	0	0.1521	0	0	0	0.3304	0.0025	0.001
	A2	195	0	0.5469	0	0	0.1012	0	0.132	0	0	0	0.2114	0.0034	0.0051
	A2	230	0.0004	0.7137	0	0	0.0486	0	0.0543	0	0	0	0.1272	0.0263	0.0295
	A2	258	0.0004	0.7262	0	0	0.0519	0	0.0501	0	0	0	0.1561	0.0006	0.0148
	A2	288	0.0007	0.7702	0.0003	0	0.0429	0	0.0176	0	0	0	0.1526	0.001	0.0146
	A2	370	0.0005	0.7868	0	0	0.0219	0	0.019	0	0	0	0.1529	0.0002	0.0188
	B2	-2	0.0013	0.6687	0.0029	0.0001	0.2617	0	0.0568	0	0	0.0004	0.0003	0.0001	0.0077
	B2	2	0.0163	0.0425	0	0	0.3881	0	0.5462	0	0	0	0.0004	0.0002	0.0063
	B2	8	0.0007	0.003	0	0.0001	0.2202	0	0.7054	0	0	0	0.0002	0.0087	0.0618
	B2	9	0	0.0049	0	0.0001	0.6296	0	0.3646	0	0	0	0.0006	0	0.0003
	B2	13	0	0.0023	0	0.0005	0.6432	0	0.3529	0	0	0	0.0007	0	0.0005
	B2	20	0	0.0094	0	0.0001	0.4682	0	0.5214	0	0	0	0.0009	0	0.0001
	B2	27	0	0.001	0	0	0.1485	0	0.1282	0	0	0	0.7218	0	0.0004
	B2	62	0	0.0018	0	0.0001	0.3108	0	0.129	0	0	0	0.5509	0.0017	0.0057
	B2	90	0	0.0014	0	0	0.2892	0	0.1278	0	0	0	0.5738	0.0007	0.0071
	B2	104	0	0.0008	0	0	0.2024	0	0.1377	0	0	0	0.6328	0.0041	0.0223
	B2	139	0	0.3339	0	0	0.2357	0	0.0754	0	0	0	0.3494	0.0009	0.0046
	B2	167	0	0.2668	0	0	0.1608	0	0.0979	0	0	0	0.4035	0.0037	0.0673
	B2	195	0	0.3465	0	0	0.1501	0	0.1193	0	0	0	0.3508	0.0071	0.0263
	B2	230	0	0.2951	0	0	0.1385	0	0.1136	0	0	0	0.4135	0.0077	0.0315
	B2	258	0	0.2848	0	0	0.1827	0	0.1021	0	0	0	0.3534	0.0018	0.0752
	B2	288	0	0.1703	0	0	0.1014	0	0.1097	0	0	0	0.5748	0.0005	0.0433
	B2	370	0	0.2804	0	0	0.0993	0	0.0589	0	0	0	0.4965	0.0005	0.0645
	D2	8	0	0.5557	0	0.034	0.0913	0	0.0274	0	0	0	0.2887	0.0004	0.0024
	D2	27	0.0009	0.8009	0	0.0198	0.0381	0	0.023	0	0	0	0.097	0.0005	0.0198
	D2	62	0.0004	0.7015	0	0.0051	0.0412	0	0.0093	0	0	0	0.2286	0.0012	0.0127
	D2	90	0.0003	0.7381	0	0.0045	0.045	0	0.0098	0	0	0	0.1974	0.0002	0.0047
	D2	104	0.0008	0.6785	0	0.0023	0.0329	0	0.0109	0	0	0	0.251	0.0014	0.0221
	D2	139	0.0004	0.7418	0	0.0046	0.0567	0	0.0111	0	0	0	0.1808	0.0003	0.0042
	D2	167	0.0007	0.767	0	0.0072	0.0572	0	0.0106	0	0	0	0.1539	0.0001	0.0034
	D2	195	0.0007	0.8563	0	0.0057	0.042	0	0.0103	0	0	0	0.0804	0	0.0046
	D2	231	0.0009	0.7975	0	0.0226	0.0576	0	0.0106	0	0	0	0.0987	0.0001	0.0119
	D2	258	0.0005	0.8228	0	0.0118	0.0458	0	0.0075	0	0	0	0.1054	0.0001	0.006
	D2	286	0.0006	0.8476	0	0.007	0.0386	0	0.0275	0	0	0	0.0743	0.0001	0.0043
	D2	335	0.0004	0.682	0	0.0053	0.0459	0	0.0973	0	0	0	0.1657	0.0002	0.0034
	E2	8	0	0.8481	0	0.0245	0.0802	0	0.0383	0	0	0	0.0005	0.001	0.0073
	E2	27	0.0006	0.8511	0	0.0032	0.0364	0	0.0096	0	0	0	0.0725	0.0014	0.0252
	E2	62	0.0008	0.7775	0	0.0791	0.0331	0	0.0071	0	0	0	0.1021	0	0.0003
	E2	90	0.0006	0.6914	0	0.009	0.048	0	0.0053	0	0	0	0.2169	0.0013	0.0275
	E2	104	0.0009	0.797	0	0.0068	0.0393	0	0.0043	0	0	0	0.1512	0.0001	0.0005
	E2	139	0.0005	0.7721	0	0.0384	0.0502	0	0.0042	0	0	0	0.132	0.0003	0.0024
	E2	167	0.0001	0.8753	0.0007	0	0.0292	0	0.0126	0	0	0	0.0774	0.0016	0.0031
	E2	195	0	0.7603	0.0001	0.0026	0.1769	0	0.0036	0	0	0	0.0532	0.0006	0.0028
	E2	231	0.0002	0.6702	0.0023	0.0102	0.2839	0	0.0166	0	0	0	0.0002	0.0001	0.0163
	E2	258	0.0003	0.8095	0.0016	0.0019	0.1539	0	0.0117	0	0	0	0.0001	0.0044	0.0166
	E2	286	0.0003	0.523	0.0007	0.0257	0.4033	0	0.0409	0	0	0	0.0001	0	0.006
	E2	335	0.0008	0.6051	0.0017	0.0027	0.3469	0	0.0304	0	0	0	0.0002	0.0007	0.0116
	G2	-2	0.0004	0.8455	0.0182	0.0004	0.0849	0	0.0175	0	0.0001	0.0013	0.0254	0	0.0064
	G2	2	0.0075	0.8192	0	0.0001	0.0617	0	0.1102	0	0	0	0.0011	0	0.0003
	G2	8	0.0003	0.55	0	0	0.0403	0	0.1164	0	0	0	0.2928	0	0.0003
	G2	9	0.0004	0.5287	0	0.0001	0.0473	0	0.1111	0	0	0	0.3122	0.0001	0
	G2	13	0.0009	0.6138	0	0	0.0803	0	0.0507	0	0	0	0.2541	0.0001	0.0001
	G2	20	0.001	0.6377	0	0.0002	0.0934	0	0.04	0	0	0	0.2277	0	0.0001
	G2	27	0.0006	0.6463	0	0.0001	0.0752	0	0.0382	0	0	0	0.2395	0.0001	0.0001
	G2	62	0.0008	0.712	0	0	0.0488	0	0.0141	0	0	0	0.2115	0.0016	0.0113
	G2	90	0.0003	0.6847	0	0	0.1513	0	0.008	0	0	0	0.15	0.0021	0.0036
	G2	104	0.0001	0.4972	0.0066	0	0.4411	0	0.0156	0	0	0	0.0003	0.0002	0.0388
	G2	139	0.0002	0.5669	0.0195	0	0.3576	0	0.0079	0	0	0.0001	0.0002	0.0009	0.0467
	G2	165	0.0001	0.4754	0.0113	0.0001	0.4555	0	0.0177	0	0	0.0008	0.0003	0.0002	0.0386
	G2	195	0.0002	0.4049	0.011	0	0.5417	0	0.0113	0	0	0.0009	0	0.0001	0.03
	G2	230	0	0.378	0.0142	0	0.5509	0	0.0291	0	0	0.0029	0.0002	0.0006	0.0239
	G2	258	0	0.3735	0.0201	0	0.527	0	0.0103	0	0	0.0019	0	0.0085	0.0587
	G2	279	0.0012	0.7711	0.0048	0.0001	0.1955	0	0.0102	0	0	0.0054	0.0002	0.0003	0.0113
	H2	-2	0.0007	0.8264	0	0.0001	0.0537	0	0.1169	0	0	0	0.0003	0	0.0019
	H2	2	0.0016	0.7787	0	0.0017	0.0458	0	0.1711	0	0	0	0.0006	0	0.0004
	H2	8	0.0003	0.836	0	0	0.0254	0	0.0785	0	0	0	0.0597	0	0
	H2	9	0.0002	0.7232	0	0.0002	0.0547	0	0.0593	0	0	0	0.162	0.0001	0.0003
	H2	13	0.0001	0.6972	0	0	0.0447	0	0.0417	0	0	0	0.2163	0	0
	H2	20	0.0006	0.5793	0	0	0.015	0	0.0259	0	0	0	0.0953	0.0009	0.283
	H2	27	0.0001	0.8372	0	0.001	0.0183	0	0.0343	0	0	0	0.1089	0.0001	0.0001
	H2	62	0.0002	0.677	0	0.0578	0.0359	0	0.0558	0	0	0	0.1658	0.0009	0.0065
	H2	90	0.0002	0.7874	0	0.011	0.0335	0	0.0464	0	0	0	0.1101	0.0047	0.0066
	H2	104	0.0001	0.7869	0	0.025	0.0587	0	0.0479	0	0	0	0.0793	0.0003	0.0018
	H2	139	0.0002	0.7996	0	0.0087	0.0497	0	0.0404	0	0	0	0.0985	0.0001	0.0029
	H2	165	0.0002	0.7191	0	0.0104	0.0391	0	0.0435	0	0	0	0.1726	0.0047	0.0104
	H2	195	0.0002	0.6964	0	0.0042	0.0641	0	0.0848	0	0	0	0.1482	0.0001	0.0019
	H2	230	0	0.556	0	0.0208	0.3843	0	0.0368	0	0	0	0	0.0002	0.0019
	H2	258	0	0.7411	0	0.0042	0.2056	0	0.0258	0	0	0	0.0002	0.0008	0.0223
	H2	279	0.0004	0.628	0	0.011	0.3256	0	0.0328	0	0	0	0.0001	0	0.0019
	I2	-2	0.002	0.708	0.009	0.011	0.224	0	0.044	0	0	0	0.001	0	0.001
	I2	2	0.002	0.48	0	0.013	0.243	0	0.26	0	0	0	0	0	0.001
	I2	8	0.001	0.703	0	0.013	0.223	0	0.058	0	0	0	0.001	0	0.001
	I2	9	0.001	0.777	0	0.006	0.173	0	0.043	0	0	0	0	0	0
	I2	13	0.001	0.741	0	0.002	0.223	0	0.034	0	0	0	0	0	0
	I2	20	0	0.958	0	0.001	0.036	0	0.004	0	0	0	0.001	0	0
	I2	27	0	0.569	0	0.008	0.052	0	0.017	0	0	0	0.353	0	0
	I2	62	0.001	0.807	0	0.012	0.089	0	0.002	0	0	0	0.076	0.001	0.012
	I2	90	0.001	0.74	0	0.006	0.082	0	0.004	0	0	0	0.158	0.001	0.008
	I2	104	0	0.645	0	0.036	0.215	0	0.001	0	0	0	0.061	0.009	0.032
	I2	139	0	0.571	0	0.008	0.36	0	0.002	0	0	0	0	0.005	0.053
	I2	165	0.001	0.779	0	0.018	0.177	0	0.002	0	0	0	0	0.001	0.023
	I2	195	0	0.735	0	0.009	0.252	0	0.001	0	0	0	0	0	0.003
	I2	230	0.001	0.762	0	0.004	0.224	0	0.002	0	0	0	0	0	0.006
	I2	258	0	0.717	0	0.007	0.269	0	0.001	0	0	0	0	0	0.004
	I2	279	0.001	0.879	0	0.002	0.111	0	0	0	0	0	0	0	0.007
	Day -2 is a sampling point before the 24h streptomycin treatment and the colonization with the invader E. coli. The remaining days are post-colonization.
	Samples for days -2, 2, 9, 13 and 20 are only available concerning mice A2, B2, G2, H2 and I2.
	Phyla with abundance levels lower that 0.001 were not considered for figure representation, as well as phyla not properly annotated, such as Unassigned;__ or k__Bacteria;__

## Sheet: Supplementary Data 4
	Supplementary Data 4. E. coli growth rate (generations per day) when colonizing the gut of mice treated with a single 24h streptomycin treatment (5g/L) before gavage
		Mouse 1	Mouse 2	Mouse 1	Mouse 2
	Days after gavage	Generations per day	Generations per day	SD	SD
	1	15.5281	17.2626	2.46762	0.426569
	2	14.2091	15.2299	1.72869	1.5935
	3	13.437	13.75	1.13211	1.32485
	4	16.6835	15.2531	2.13781	2.52024
	5	17.6007	12.9604		0.977325
	6	13.1291	16.8777	1.33008	5.99923
	8	12.55	16.7028	1.20845
	9	12.7591	18.8048	0.831575	0.130803
	10	13.1729	16.2106	0.952039	1.71383
	11	13.706	18.4478	2.58481	4.16943
	12	12.3084	15.9979	0.289156	1.5756
	13	12.4523	17.5433	0.358799	3.63673
	15	12.6765	15.9083	1.20257	2.86837
	19	13.0498	13.5578	0.420419
	21	12.7391	13.4045	0.859764
	25	13.5268	13.5268	0
			Average and SD in the two mice	14.7177	1.97116
	Mice were treated with streptomycin in the drinking water (5 g/L) only during 24h before gavage with the ancestral invader E. coli.
	SD - Standard Deviation

## Sheet: Supplementary Data 5
	Supplementary Data 5. Rates of molecular evolution
	Synonymous sites	1.15921e+06		amino acid silent
	Non-synonymous sites	2.79216e+06		2.40868
	Mouse	Non-synonymous	Synonymous	Frameshift	Intergenic	Insertion Sequence (IS)	Sweeps*	Prophage Loss	Prophage Gain	Plasmid Gain	Total changes	Time of evolution (gen)
	A2	32	10	13	15	4	22	1	2	2	82	7395
	B2	21	1	6	17	7	13	2 a	0	0	57	7395
	D2	29	0	5	15	10	0	1 b	0	0	58	6540
	E2	8	5	8	10	11	1	1 b	0	0	38	2505
	G2	5	1	3	4	1	2	0	2	0	16	1350
	H2	3	3	0	3	3	7	0	2	0	13	2475
	I2	5	0	4	2	2	1	0	0	0	13	1560
	Total	103	20	39	66	38	46	1	6	2	277	29220
	* Sweeps are defined as changes that reached > 95% frequency and remained at these high frequencies till the end of the colonization .
	a lost e14 and Rac
	b lost e14
	Mouse	dN	dS	Intergenic	IS	Sweep	Sweep Rate when Resident > Sweep rate no Resident	NS>S	NS>IS	S=IS
	A2	1.14606e-05	8.62657e-06	0.0020284	0.000540906	0.00297498	0.021	0.198207	0.0221969	0.0220364
	B2	7.52105e-06	8.62657e-07	0.00229885	0.000946586	0.00175794
	D2	1.03862e-05	0	0.00229358	0.00152905	0
	E2	2.86516e-06	4.31329e-06	0.00399202	0.00439122	0.000399202
	G2	1.79073e-06	8.62657e-07	0.00296296	0.000740741	0.00148148
	H2	1.07444e-06	2.58797e-06	0.00121212	0.00121212	0.00282828
	I2	1.79073e-06	0	0.00128205	0.00128205	0.000641026
	Average	5.26985e-06	2.46473e-06	0.00229571	0.00152038	0.00144042
	Standard Deviation	1.67021e-06	1.18205e-06	0.000365012	0.000494976	0.00044136
		dN/dS		Intergenic/Total	% intergenic	Total Mutations	Total sweeps	total time
	A2	1.32853		0.182927	0.238267	277	46	29220	64
	B2	8.71847		0.298246					51
	D2	no synonymous		0.258621					59
	E2	0.664265		0.263158					37
	G2	2.07583		0.25					13
	H2	0.415165		0.230769					9
	I2	no synonymous		0.153846					13
	Time	Sweeps	Spearman correlation test ns.
	7395	22
	7395	13
	6540	0
	2505	1
	1350	2
	2475	7
	1560	1
	Total	46

## Sheet: Supplementary Data 6
	Supplementary Data 6. E. coli mutation dynamics in the mouse gut and in vitro
	Generations	Ara+1	Ara+2	Ara+4	Ara+5	Ara-5	Ara-6		Generations	mouse A2	mouse B2	mouse D2	mouse E2	mouse G2	mouse H2	mouse I2
	0	0.26159	0.169952	0.174415	0.061535	0.178064	0.179628		0	0	0	0	0	0	0	0
	500		1.77491	2.09408		2.58465	0.509293		120	0.253857	0	0.0467032	0.143197	0	0.26	0.11
	1000	0.909884	2.91864	3.34857	1.90551	4.11181			405	1.27195	2.2632	0.521942	1.03388	0.92	1.05	0.78387
	1500	5.6957	2.91957	4.59336	5.39226	6.4638	5.44749		930	3.76297	2.94883	1.26884	1.60349	2.11	2.08	1.43
	2000	6.53876	2.82955	5.29668	6.26009	8.27518	6.36172		1350	6.74654	3.34432	1.99389	2.25177	2.31	3.03	3.76
	2500	8.01638	6.42696	6.51323		8.01925	7.95919		1560	7.37963	4.56812	2.34131	1.8074		3.13	3.77
	3000	8.99993	7.20865	7.22318	8.09337	9.18333	8.72201		1999.95
	3500		10.5439	8.42099	9.1079	10.0362	9.28135		2085	9.66443	5.95056	3.13703	2.16402		4.96825
	4000	10.7188	9.71085	10.1571	9.42645	10.909	9.30071		2475						4.9115
	4500	12.005	9.66382	8.73404	10.2556	10.8562	9.89955		2505	10.3633	7.12277	3.08065	3.56514
	5000	15.1918	9.66825	9.87071	11.756	12.5922	11.4554		2925	12.6521	7.62226	4.27175
	5500	17.1067	9.43157	10.4782	12.3509	13.3208	13.2484		3450	12.8464	9.43569
	6000		9.7859	11.4356	12.1862	14.7088			3465			5.93027
	6500	18.217	13.0378	11.1917	12.2095	16.3759	14.7922		3870	13.529	9.18819	5.52152
	7000		14.065	11.5934	13.3361	16.5602	17.2566		4290			6.17415
	7500	21.5445	14.6792	12.0875	12.9707	17.2322	17.6148		4320	15.4688	8.51163
	8000	22.7693	15.6695	12.9181	15.1869	17.6847	18.9544		4999.95
	8500	23.6263	16.0627	13.6851	15.516	18.0952	18.1888		5025			8.1194
	9000	21.0947	16.7135	16.06	18.081	18.9132	19.0854		5550	17.8131	10.7413
	9500	24.4173	16.7703	16.7403	17.0325	20.9332	22.5395		6540			8.00809
	10000	26.0747	19.1685	19.6224	19.1877	21.3047	22.931		7395	21.2089	15.0479
	For the in vitro only 6 of the 12 populations which did not evolve mutators were considered

## Sheet: Supplementary Data 7
	Supplementary Data 7. Mutational parallelism for adaptation to the mouse gut and assessment of negative Frequency Dependent Selection (negative-FDS)
	Locus	Mice	% Convergence	Adaptive Loss	Max Frequency	Mobile Genetic Elements (MGEs)	Mutation
	frlR	A2; B2; D2; E2; G2; I2	85.7143	yes	1	none	nucleotide insertion, deletion or substitution
	psuK/fruA	A2; D2; E2; H2; I2	71.4286	no	1	none	A → C substitution
	ycbC	A2; D2; E2; G2; I2	71.4286	yes	1	IS4	nucleotide insertion, deletion or substitution
	cydA	A2; D2; E2; I2	57.1429	yes	1	IS2; IS5	nucleotide insertion, deletion or substitution
	△e14	A2; B2; D2; E2	57.1429	yes	1	e14 defective prophage loss	none
	dgoR	B2; D2; E2; I2	57.1429	yes	0.92	none	nucleotide insertion, deletion or substitution
	fim locus	A2; B2; D2	42.8571	yes	1	none	nucleotide insertion, deletion or substitution
	srlR	A2; B2; E2	42.8571	yes	0.49	none	nucleotide insertion, deletion or substitution
	cadC	B2; D2; I2	42.8571	yes	1	IS2	C → T substitution
	yjjY/yjtD	B2; H2	28.5714	no	1	IS2; IS5	none
	dcuB/dcuR	B2; E2	28.5714	no	0.53	IS2; IS5	A → T substitution
	rpsG	A2; B2	28.5714	no	1	none	nucleotide substitution
	rhlB	B2; E2	28.5714	yes	0.09	none	nucleotide deletion or insertion
	cpxA	A2; B2	28.5714	no	0.27	none	nucleotide substitution
	rpoC	A2; D2	28.5714	yes	0.26	none	nucleotide substitution
	dcuA/aspA	D2; E2	28.5714	no	0.69	IS4	none
	* only mutations at frequency higher than 5%
	Gray refers to genetic targets also mutated in an in vitro evolution experiment (Tempo and mode of genome evolution in a 50,000-generation experiment)
	Test for negative-FDS: bold when signal for the per generation change in Log(frequency/(1-frequency), i.e. advantage when rare but disadvantage when common, was detected at the locus, Pearson Correlation (rho))
	Locus	Mouse A2	Mouse H2	Mouse G2	Mouse D2	Mouse B2	Mouse E2	Mouse I2
	frlR	t = -0.66908 df = 2 p-value = 0.5723 rho = -0.428 (95%CI (-0.984,0.906))	mutation not detected at any time point	mutation detected in only 1 time point	mutation detected in only 3 time points	t = -0.5973 df = 4 p-value = 0.5825 rho = -0.286 (95%CI (-0.890, 0.684))	t = -1.7844 df = 3 p-value = 0.1724 rho = -0.72 (95%CI -0.98, 0.45))	mutation detected in only 1 time point
	psuK/fruA	mutation detected in only 3 time points	mutation fixed	mutation not detected at any time point	t = -1.86 df = 10 p-value = 0.0925 rho = -0.507 (95%CI (-0.837, 0.094))	mutation not detected at any time point	t = -3.86 df = 4 p-value = 0.018 rho = -0.888 (95%CI (-0.988, -0.274))	t = -0.17408 df = 2 p-value = 0.878 rho = -0.122 (95%CI (-0.969, 0.951))
	ycbC	mutation fixed	mutation not detected at any time point	mutation fixed	t = -2.8623 df = 7 p-value = 0.02426 rho = -0.734 (95%CI (-0.940, -0.137))	mutation not detected at any time point	mutation detected in only 3 time points	mutation detected in only 2 time points
	cydA	mutation fixed	mutation fixed	mutation not detected at any time point	t = -3.2353 df = 4 p-value = 0.03182 rho = -0.85 (95%CI (-0.98, -0.13))	mutation not detected at any time point	mutation detected in only 2 time points	mutation not detected at any time point
	△e14	mutation fixed	mutation not detected at any time point	mutation not detected at any time point	t = -2.9091 df = 7 p-value = 0.02269 rho = -0.74 (95%CI (-0.94, -0.15))	t = -7.1263 df = 6 p-value = 0.0003843 rho = -0.946 (95%CI (-0.99, -0.72))	mutation detected in only 3 time points	mutation not detected at any time point
	dgoR	mutation not detected at any time point	mutation not detected at any time point	mutation not detected at any time point	t = -3.3353 df = 17 p-value = 0.00392 rho = -0.63 (95%CI (-0.84, -0.24))	mutation detected in only 3 time points	t = -1.7658 df = 4 p-value = 0.152 rho = -0.66 (95%CI (-0.96, +0.32))	mutations detected in only 2 time points
	fim locus	mutations fixed	mutation not detected at any time point	mutation not detected at any time point	mutation detected in only 3 time points	t = -0.76066 df = 3 p-value = 0.5022 rho=-0.4 (95%CI (-.94,0.74)) for fimA/fimI mutation	mutation not detected at any time point	mutation not detected at any time point
	srlR	mutation detected in only 2 time points	mutation not detected at any time point	mutation not detected at any time point	mutation not detected at any time point	t = -4.3379 df = 7 p-value = 0.003405 rho=-0.85 (95%CI (-.97,0.44)	mutation detected in only 3 time points	mutation not detected at any time point
	cadC	mutation not detected at any time point	mutation not detected at any time point	mutation not detected at any time point	t = -3.0168 df = 9 p-value = 0.01455 rho=-0.7 (95%CI (-0.91,-0.19))	t = -1.6285 df = 5 p-value = 0.1643 rho=-0.59 (95%CI (-0.92,0.29)) mutation fixed	mutation not detected at any time point	t = -8.6603 df = 1 p-value = 0.07319, rho=-0.99
	yjjY/yjtD	mutation not detected at any time point	mutation fixed	mutation not detected at any time point	mutation not detected at any time point	t = -1.5784 df = 3 p-value = 0.2126 rho=-0.67 (95%CI (-0.98,0.51) before mutation fixed	mutation not detected at any time point	mutation not detected at any time point
	dcuB/dcuR	mutation not detected at any time point	mutation not detected at any time point	mutation not detected at any time point	mutation not detected at any time point	t = -0.14175 df = 3 p-value = 0.8963 rho=-0.08 (95%CI (-0.90,0.86)	mutation detected in only 3 time points	mutation not detected at any time point
	rpsG	mutation fixed	mutation not detected at any time point	mutation not detected at any time point	mutation not detected at any time point	t = -5.7258 df = 7 p-value = 0.000716 rho=-0.91 (95%CI (-0.98,0.61))	mutation not detected at any time point	mutation not detected at any time point
	rhlB	mutation not detected at any time point	mutation not detected at any time point	mutation not detected at any time point	mutation not detected at any time point	mutation detected in only 3 time points	mutation detected in only 1 time point	mutation not detected at any time point
	cpxA	mutation detected in only 1 time point	mutation not detected at any time point	mutation not detected at any time point	mutation not detected at any time point	mutation detected in only 1 time point	mutation not detected at any time point	mutation not detected at any time point
	rpoC	mutation detected in only 1 time point	mutation not detected at any time point	mutation not detected at any time point	mutation detected in only 2 time points	mutation not detected at any time point	mutation not detected at any time point	mutation not detected at any time point
	dcuA/aspA	mutation not detected at any time point	mutation not detected at any time point	mutation not detected at any time point	t = -5.3185 df = 1 p-value = 0.1183 rho=-0.98	mutation not detected at any time point	mutation detected in only 1 time point	mutation not detected at any time point

## Sheet: Supplementary Data 8
	Supplementary Data 8. Evolutionary changes detected in the invader E. coli lineage population isolated from mouse A2
	Days post-gavage	Genome Position	Mutation, Prophage #1, Plasmid #2	Gene	Annotation	Frequency
	8	1907541	Δ 1 bp	kdgR	frameshift	0.0822535
		1712341	+T	dtpA→/gstA→	intergenic	0.0661153
		2257444	A → C	psuK←/fruA←	intergenic	0.06
		1819883	+A	chbB←/osmE←	intergenic	0.0454884
	27	70512	+A	araC	frameshift	0.07
		1982209	Δ 5 bps	araG	frameshift	0.0685004
		1983332	G → A	araF	S274Y	0.0601551
		2257444	A → C	psuK←/fruA←	intergenic	0.19
		2827142	T → C	srlR	L25S	0.05
		4540742	Δ 1 bp	fimE→/fimA→	intergenic	0.833298
	62	972623	IS4	ycbC	gene interrupted	0.53
		2091941	C → A	hisB	synonymous	0.0466765
		2827142	T → C	srlR	L25S	0.47
		2979657	Δ 1 bp	araE	frameshift	0.417386
		3365852	G → A	yhcG	E2K	0.382953
		3471637	C → T	rpsG	W156L	0.461405
		3795962	A → G	rfaL	E331G	0.48
		3952030	C → T	ilvD	S177F	0.0463841
		4540742	Δ 1 bp	fimE→/fimA→	intergenic	0.928169
		1395406	King RAC	RAC prophage	phage insertion	0
		2753950	NEF	ssrA	phage insertion	0.291667
	90	972623	IS4	ycbC	gene interrupted	0.99
		1195597	Δ 15039 bp	e14 prophage	e14 prophage loss	0.49
		1666619	IS2	dgsA←/ynfL←	intergenic	0.06
		1777507	Δ 1 bp	ydiP←/ydiQ→	intergenic	0.672198
		2979657	Δ 1 bp	araE	frameshift	0.955468
		3365852	G → A	yhcG	E2K	0.975657
		3471637	C → T	rpsG	W156L	0.993314
		3502166	Δ 1 bp	frlR	frameshift	0.583241
		3502491	G → T	frlR	E140*	0.0471062
		3502559	Δ 10 bps	frlR	frameshift	0.0779354
		3502782	A → C	frlR	T 237P	0.0853883
		4540742	Δ 1 bp	fimE→/fimA→	intergenic	0.816232
		1395406	King RAC	RAC prophage	phage insertion	0.958333
		2753950	NEF	ssrA	phage insertion	0.958333
	104	972623	IS4	ycbC	gene interrupted	0.98
		1195597	Δ 15039 bp	e14 prophage	e14 prophage loss	0.66
		1666619	IS2	dgsA←/ynfL←	intergenic	0.31
		1777507	Δ 1 bp	ydiP←/ydiQ→	intergenic	0.628903
		2257444	A → C	psuK ←/fruA←	intergenic	0.06
		2979657	Δ 1 bp	araE	frameshift	0.921781
		3365852	G → A	yhcG	E2K	0.988068
		3471637	C → T	rpsG	W156L	0.980086
		3502150	+G	frlR	frameshift	0.0780009
		3502166	Δ 1 bp	frlR	frameshift	0.772797
		4540742	Δ 1 bp	fimE→/fimA→	intergenic	1
		1395406	King RAC	RAC prophage	phage insertion	0.979167
		2753950	NEF	ssrA	phage insertion	1
	139	972623	IS4	ycbC	gene interrupted	1
		1195597	Δ 15039 bp	e14 prophage	e14 prophage loss	0.98
		1666619	IS2	dgsA←/ynfL←	intergenic	0.97
		1777507	Δ 1 bp	ydiP←/ydiQ→	intergenic	0.902357
		2286944	Δ 26283 bp	insH - rcsD	genes deleted	0.6
		2732557	+C	yfiH	frameshift	0.0762319
		2979657	Δ 1 bp	araE	frameshift	0.895726
		2997703	A → G	ygeR	S71A	0.0486489
		3365852	G → A	yhcG	E2K	1
		3471637	C → T	rpsG	W156L	1
		3502150	+G	frlR	frameshift	0.07
		3502166	Δ 1 bp	frlR	frameshift	0.876628
		3906867	Δ 7 bp	pstA	frameshift	0.17
		4204056	G → A	purH	synonymous	0.0748366
		4540742	Δ 1 bp	fimE→/fimA→	intergenic	1
		1395406	King RAC	RAC prophage	phage insertion	0.979167
		2753950	NEF	ssrA	phage insertion	1
	167	972623	IS4	ycbC	gene interrupted	1
		986324	C → T	ompF/asnS	intergenic	0.220418
		1195597	Δ 15039 bp	e14 prophage	e14 prophage loss	1
		1666619	IS2	dgsA←/ynfL←	intergenic	1
		1777507	Δ 1 bp	ydiP←/ydiQ→	intergenic	1
		2286944	Δ 26283 bp	insH - rcsD	genes deleted	0.8
		2318749	G → A	atoS	A229T	0.160372
		2979657	Δ 1 bp	araE	frameshift	0.971
		3365852	G → A	yhcG	E2K	0.991071
		3471637	C → T	rpsG	W156L	1
		3502166	Δ 1 bp	frlR	frameshift	1
		4102763	G → A	cpxA	A79E	0.267101
		4540742	Δ 1 bp	fimE→/fimA→	intergenic	0.953373
		1395406	King RAC	RAC prophage	phage insertion	0.92
		2753950	NEF	ssrA	phage insertion	1
	195	301800	C → T	paoA←/yagU→	intergenic	0.0491368
		931947	C → T	lrp	P44S	0.0620949
		972623	IS4	ycbC	gene interrupted	0.92
		986324	C → T	ompF/asnS	intergenic	0.07
		986391	Δ 1 bp	ompF←/asnS←	intergenic	0.59
		1040926	C → T	appA	synonymous	0.124231
		1195597	Δ 15039 bp	e14 prophage	e14 prophage loss	1
		1258191	G → A	ychH	G60S	0.0595755
		1666619	IS2	dgsA←/ynfL←	intergenic	0.99
		1777507	Δ 1 bp	ydiP←/ydiQ→	intergenic	0.941871
		2061097	A → G	erfK	I84S	0.0709524
		2286944	Δ 26283 bp	insH - rcsD	genes deleted	1
		2320273	T → G	atoC	I129S	0.56
		2661586	C → T	suhB	synonymous	0.0588916
		2811189	G → A	emrB	M184I	0.0779843
		2860022	G → A	ygbJ	A191T	0.0684524
		2979657	Δ 1 bp	araE	frameshift	0.930007
		3021065	T → A	xdhD	synonymous	0.109056
		3365852	G → A	yhcG	E2K	1
		3471637	C → T	rpsG	W156L	1
		3502166	Δ 1 bp	frlR	frameshift	0.983915
		3517077	T → C	aroK	K4Q	0.648284
		4035472	A → G	hemG→/mobB←	intergenic	0.105995
		4184802	A → G	rpoC	Q477R	0.262464
		4540742	Δ 1 bp	fimE→/fimA→	intergenic	0.969232
		1395406	King RAC	RAC prophage	phage insertion	1
		2753950	NEF	ssrA	phage insertion	1
	230	224890	T → C	gmhB→/dkgB→	intergenic	0.04
		233925	C → G	mltD	synonymous	0.06
		972623	IS4	ycbC	gene interrupted	0.99
		986324	C → T	ompF/asnS	intergenic	0.1
		986391	Δ 1 bp	ompF←/asnS←	intergenic	0.84
		1040926	C → T	appA	synonymous	0.0505296
		1195597	Δ 15039 bp	e14 prophage	e14 prophage loss	1
		1258191	G → A	ychH	G60S	0.0604489
		1458466	G → A	paaH	synonymous	0.075184
		1666619	IS2	dgsA←/ynfL←	intergenic	0.99
		1777507	Δ 1 bp	ydiP←/ydiQ→	intergenic	0.973672
		2286944	Δ 26283 bp	insH - rcsD	genes deleted	1
		2320273	T → G	atoC	I129S	0.78
		2979657	Δ 1 bp	araE	frameshift	0.990624
		3021065	T → A	xdhD	synonymous	0.0590061
		3033633	G → A	prfB	P199Q	0.0823574
		3325109	G → A	rlmE	S193Y	0.04
		3365852	G → A	yhcG	E2K	0.998062
		3471637	C → T	rpsG	W156L	0.997484
		3502166	Δ 1 bp	frlR	frameshift	0.992593
		3517077	T → C	aroK	K4Q	0.833247
		4540742	Δ 1 bp	fimE→/fimA→	intergenic	0.953217
		1395406	King RAC	RAC prophage	phage insertion	1
		2753950	NEF	ssrA	phage insertion	0.979167
	258	224890	T → C	gmhB→/dkgB→	intergenic	0.05
		233925	C → G	mltD	synonymous	0.05
		301800	C → T	paoA←/yagU→	intergenic	0.04
		349791	T → C	prpC	W186R	0.06
		972623	IS4	ycbC	gene interrupted	0.99
		986391	Δ 1 bp	ompF←/asnS←	intergenic	0.98
		1195597	Δ 15039 bp	e14 prophage	e14 prophage loss	1
		1458466	G → A	paaH	synonymous	0.06
		1615790	G → T	ydeA	A247S	0.045097
		1666619	IS2	dgsA←/ynfL←	intergenic	0.98
		1777507	Δ 1 bp	ydiP←/ydiQ→	intergenic	0.954121
		2286944	Δ 26283 bp	insH - rcsD	genes deleted	1
		2320273	T → G	atoC	I129S	0.76
		2979657	Δ 1 bp	araE	frameshift	0.956827
		3021065	T → A	xdhD	synonymous	0.0723847
		3325109	G → A	rlmE	S193Y	0.5
		3365852	G → A	yhcG	E2K	0.995747
		3471637	C → T	rpsG	W156L	0.997603
		3502166	Δ 1 bp	frlR	frameshift	0.988121
		3517077	T → C	aroK	K4Q	0.947095
		3553872	G → A	rtcA	synonymous	0.0963253
		4035472	A → G	alaT→/rrlA→	intergenic	0.0481378
		4540742	Δ 1 bp	fimE→/fimA→	intergenic	0.957492
		1395406	King RAC	RAC prophage	phage insertion	1
		2753950	NEF	ssrA	phage insertion	1
	288	771551	+CACT	cydA	frameshift	0.47
		972623	IS4	ycbC	gene interrupted	1
		986391	Δ1 bp	ompF←/asnS←	intergenic	0.98
		1195597	Δ 15039 bp	e14 prophage	e14 prophage loss	1
		1666619	IS2	dgsA←/ynfL←	intergenic	1
		1777507	Δ1 bp	ydiP←/ydiQ→	intergenic	1
		2286944	Δ 26283 bp	insH - rcsD	genes deleted	1
		2320273	T → G	atoC	I129S	0.995652
		2979657	Δ1 bp	araE	frameshift	0.963393
		3325109	G → A	rlmE	S193Y	1
		3365852	G → A	yhcG	E2K	0.995192
		3471637	C → T	rpsG	W156L	1
		3502166	Δ1 bp	frlR	frameshift	0.992128
		3517077	T → C	aroK	K4Q	1
		3880512	G → A	dnaA	A414E	0.0463768
		4141464	G → A	frwC	synonymous	0.07
		4398330	T → C	hfq	L7S	1
		4540742	Δ1 bp	fimE→/fimA→	intergenic	0.956035
		1395406	King RAC	RAC prophage	phage insertion	0.958333
		2753950	NEF	ssrA	phage insertion	0.958333
	370	107544	+T	lpxC→/secM→	intergenic	0.0519481
		771551	+CACT	cydA	frameshift	0.909722
		972623	IS4	ycbC	gene interrupted	1
		986391	Δ1 bp	ompF←/asnS←	intergenic	0.974354
		1195597	Δ 15039 bp	e14 prophage	e14 prophage loss	1
		1666619	IS2	dgsA←/ynfL←	intergenic	1
		1777507	Δ1 bp	ydiP←/ydiQ→	intergenic	0.984714
		2286944	Δ 26283 bp	insH - rcsD	genes deleted	1
		2320273	T → G	atoC	I129S	1
		2979657	Δ1 bp	araE	frameshift	0.982226
		3325109	G → A	rlmE	S193Y	1
		3365852	G → A	yhcG	E2K	0.997059
		3471637	C → T	rpsG	W156L	1
		3502166	Δ1 bp	frlR	frameshift	0.993638
		3517077	T → C	aroK	K4Q	1
		4398330	T → C	hfq	L7S	1
		4540742	Δ1 bp	fimE→/fimA→	intergenic	0.93523
		4541339	G → A	fimA	E68K	1
		4547232	Δ3 bp	fimH	residue 135 deleted	0.984185
		1395406	King RAC	RAC prophage	phage insertion	0.979167
		2753950	NEF	ssrA	phage insertion	1
	493	123441	G → A	aceE	G142D	0.0538912
		125270	+A	aceE	frameshift	0.047956
		126140	+TCCG	aceF	frameshift	0.109789
		127024	C → T	aceF	Q444*	0.0752034
		379236	Δ1 bp	frmR←/yaiO←	intergenic	0.0772771
		450897	G → A	cyoA←/ampG←	intergenic	0.113846
		569856	IS2	ybcK/ybcL	intergenic	0.0972942
		771548	T → C	cydA	Y290H	0.0575977
		771551	G → T	cydA	A291S	0.0684928
		771551	+CACT	cydA	frameshift	0.865535
		961846	A → G	rpsA	D210G	1
		972623	IS4	ycbC	gene interrupted	1
		986391	Δ1 bp	ompF←/asnS←	intergenic	0.973688
		1195597	Δ 15039 bp	e14 prophage	e14 prophage loss	1
		1666619	IS2	dgsA←/ynfL←	intergenic	1
		1777507	Δ1 bp	ydiP←/ydiQ→	intergenic	0.992936
		2286944	Δ 26283 bp	insH - rcsD	genes deleted	1
		2320273	T → G	atoC	I129S	1
		2411497	G → A	ackA	synonymous	1
		2979657	Δ1 bp	araE	frameshift	0.965605
		3210002	G → A	dnaG	D292N	0.05
		3325109	G → A	rlmE	S193Y	1
		3348915	Δ1 bp	arcB	frameshift	0.0644362
		3349775	Δ6 bp	arcB	affected residues 425-427	0.0708359
		3365852	G → A	yhcG	E2K	0.996212
		3471637	C → T	rpsG	W156L	1
		3502166	Δ1 bp	frlR	frameshift	0.979411
		3517077	T → C	aroK	K4Q	0.995624
		3580934	IS2	yhhZ	gene interrupted	0.0852941
		4398330	T → C	hfq	L7S	1
		4540742	Δ1 bp	fimE→/fimA→	intergenic	0.953397
		4541206	+GCTGCCACGACGGTT	fimA	2 AAs inserted (at R23)	0.544649
		4541339	G → A	fimA	E68K	1
		4547232	Δ3 bp	fimH	residue 135 deleted	0.969906
		1395406	King RAC	RAC prophage	phage insertion	1
		2753950	NEF	ssrA	phage insertion	1
		not applicable	Plasmid	not applicable	Small plasmid ( (69Kb)	0.96
	* Mutation in a homopolymeric run
	#1 Specific target genes were tested by PCR amplification in 24-48 E. coli recipient clones isolated per sampling point. Prophage frequency data for days 8 and 27 were previously published1.
	#2 Specific target genes (repA and repB to detect the 69Kb and 109Kb plasmid, respectively) were tested by PCR amplification in 24 E. coli clones randomly isolated at days 104 and 493 (see Supplementary Data 19).
	#2 The 109Kb plasmid was transferred. However, this one was detected not by PCR but instead by similarity of sequencing reads, which did not allow assessment of its frequency in the population.
	1. Frazão, N., Sousa, A., Lässig, M. & Gordo, I. Horizontal gene transfer overrides mutation in Escherichia coli colonizing the mammalian gut. Proc. Natl. Acad. Sci. 116, 17906–17915 (2019).
	https://doi.org/10.1073/pnas.1906958116
	Notes:
	Single Nucleotide Polymorphisms (SNPs) are indicated by an arrow between the ancestral and the evolved nucleotides; Δ represents a deletion event and + an insertion of the indicated nucleotide.
	→ or ← indicate leading or complement strand, respectively; for intergenic mutations, the two flanking genes are listed.

## Sheet: Supplementary Data 9
	Supplementary Data 9. Evolutionary changes detected in the invader E. coli lineage population isolated from mouse B2
	Days post-gavage	Genome Position	Mutation or Prophage #	Gene	Annotation	Frequency
	8
	27	939933	Δ 220 bp	serS	partial gene deletion	0.0481945
		1168829	IS2	ycfS	gene interrupted	0.0451664
		2827246	A → T	srlR	K60*	0.0742454
		3098844	Δ 9 bp	ansB ←/yggN←	intergenic	0.0515464
		3174841	Δ 12 bp	cpdA	residues 16-19 deleted	0.0502092
		3375452	C → T	sspA←/rpsl←	intergenic	0.870706
		3471634	A → C	rpsG	L157S	0.0685225
		4359283	IS2	cadC	gene interrupted	0.0477648
		4540742	Δ 1 bp	fimE→/fimA→	intergenic	0.957365
		4638629	IS2	yjjY←/yjtD→	intergenic	0.0494753
	62	107544	+T	lpxC→/secM→	intergenic	0.045575
		585540	IS2	envY	gene interrupted	0.15873
		1290338	C → T	rssB	Q292*	0.071044
		2827246	A → T	srlR	K60*	0.229684
		2827639	+TCAGTAAGGC	srlR	frameshift	0.121483
		3375452	C → T	sspA←/rpsl←	intergenic	0.498358
		3471634	A → C	rpsG	L157S	0.178523
		3502176	A → C	frlR	I35L	0.257674
		4102266	C → A	cpxA	D245N	0.07
		4540742	Δ 1 bp	fimE→/fimA→	intergenic	0.989412
		4541716	G → C	fimA→/fimI→	intergenic	0.328344
	90	1195597	Δ 15039 bp	e14 prophage	e14 prophage loss	0.118282
		1289790	C → T	rssB	P109L	0.105205
		1768811	Δ 1 bp	ydiL	frameshift	0.0387512
		1770103	G → C	ydiM	G337R	0.042199
		2827246	A → T	srlR	K60*	0.489501
		3375452	C → T	sspA←/rpsl←	intergenic	0.44531
		3471634	A → C	rpsG	L157S	0.546954
		3502176	A → C	frlR	I35L	0.174784
		3611648	C → T	acpT→/nikA→	intergenic	0.0505231
		3613177	G → A	nikA	synonymous	0.188152
		4540742	Δ 1 bp	fimE→/fimA→	intergenic	0.955372
		4541716	G → C	fimA→/fimI→	intergenic	0.14929
		3963572	Δ 1 bp	rhlB	frameshift	0.04
	104	1195597	Δ 15039 bp	e14 prophage	e14 prophage loss	0.375543
		1289790	C → T	rssB	P109L	0.118096
		1768811	Δ 1 bp	ydiL	frameshift	0.398655
		1770103	G → C	ydiM	G337R	0.41451
		2827246	A → T	srlR	K60*	0.111045
		3375452	C → T	sspA←/rpsl←	intergenic	0.873822
		3471634	A → C	rpsG	L157S	0.0996701
		3502176	A → C	frlR	I35L	0.393884
		3611648	C → T	acpT→/nikA→	intergenic	0.364612
		3613177	G → A	nikA	synonymous	0.131609
		3963572	Δ 1 bp	rhlB	frameshift	0.04
		4540742	Δ 1 bp	fimE→/fimA→	intergenic	0.850764
		4541716	G → C	fimA→/fimI→	intergenic	0.395906
	139	1195597	Δ 15039 bp	e14 prophage	e14 prophage loss	0.77774
		1289790	C → T	rssB	P109L	0.251247
		1768811	Δ 1 bp	ydiL	frameshift	0.549005
		1770103	G → C	ydiM	G337R	0.615663
		2827246	A → T	srlR	K60*	0.319954
		3098844	Δ 9 bp	ansB ←/yggN←	intergenic	0.01001
		3174699	G → A	cpdA	Q53K	0.13
		3375452	C → T	sspA←/rpsl←	intergenic	0.725214
		3471634	A → C	rpsG	L157S	0.306608
		3502176	A → C	frlR	I35L	0.126646
		3611648	C → T	acpT→/nikA→	intergenic	0.504183
		3963572	Δ 1 bp	rhlB	frameshift	0.09
		4347121	A → T	dcuB←/dcuR←	intergenic	0.213839
		4359283	IS2	cadC	gene interrupted	0.240773
		4540742	Δ 1 bp	fimE→/fimA→	intergenic	0.966462
		4541716	G → C	fimA→/fimI→	intergenic	0.123216
	167	1168829	IS2	ycfS	gene interrupted	0.309255
		1195597	Δ 15039 bp	e14 prophage	e14 prophage loss	0.698831
		1289790	C → T	rssB	P109L	0.0783683
		1586920	IS2	ydeT (pseudogene)	gene interrupted	0.133333
		1768811	Δ 1 bp	ydiL	frameshift	0.712737
		1770103	G → C	ydiM	G337R	0.788957
		2301630	G → C	yojO	M1I	0.0590592
		2328516	C → T	yfaQ ←/yfaT←	intergenic	0.118836
		2560471	Δ 6 bp	yffO	residues 114,115 deleted	0.0811497
		2560481	Δ 6 bp	yffO	affected residues 117-119	0.0604803
		2827246	A → T	srlR	K60*	0.128098
		3098844	Δ 9 bp	ansB ←/yggN←	intergenic	0.0489796
		3174365	+GCA	cpdA	1 AA inserted (at R164)	0.301511
		3174699	G → A	cpdA	Q53K	0.11
		3174841	Δ 12 bp	cpdA	residues 16-19 deleted	0.0486486
		3375452	C → T	sspA←/rpsl←	intergenic	0.80892
		3471634	A → C	rpsG	L157S	0.147639
		3502176	A → C	frlR	I35L	0.178604
		3611648	C → T	acpT→/nikA→	intergenic	0.6874
		4347121	A → T	dcuB←/dcuR←	intergenic	0.16697
		4359283	IS2	cadC	gene interrupted	0.358333
		4540742	Δ 1 bp	fimE→/fimA→	intergenic	0.971809
		4541716	G → C	fimA→/fimI→	intergenic	0.124854
	195	1168829	IS2	ycfS	gene interrupted	0.592654
		1195597	Δ 15039 bp	e14 prophage	e14 prophage loss	0.673697
		1768811	Δ 1 bp	ydiL	frameshift	0.807195
		1770103	G → C	ydiM	G337R	0.835042
		2827246	A → T	srlR	K60*	0.0899439
		3098844	Δ 9 bp	ansB ←/yggN←	intergenic	0.0511364
		3174365	+GCA	cpdA	1 AA inserted (at R164)	0.503055
		3174841	Δ 12 bp	cpdA	residues 16-19 deleted	0.0580205
		3375452	C → T	sspA←/rpsl←	intergenic	0.887201
		3471634	A → C	rpsG	L157S	0.0982254
		3502176	A → C	frlR	I35L	0.0592608
		3611648	C → T	acpT→/nikA→	intergenic	0.835203
		3821737	A → T	spoT	S439C	0.0207612
		4347121	A → T	dcuB←/dcuR←	intergenic	0.150515
		4359283	IS2	cadC	gene interrupted	0.645248
		4366370	C → T	aspA←/fxsA→	intergenic	0.0489434
		4540742	Δ 1 bp	fimE→/fimA→	intergenic	0.956632
		4541716	G → C	fimA→/fimI→	intergenic	0.0302467
		4638629	IS2	yjjY←/yjtD→	intergenic	0.279279
	230	867637	+C	gsiA	frameshift	0.0507203
		939933	Δ 220 bp	serS	partial gene deletion	0.143686
		1168829	IS2	ycfS	gene interrupted	0.641851
		1195597	Δ 15039 bp	e14 prophage	e14 prophage loss	0.80564
		1289790	C → T	rssB	P109L	0.0409851
		1768811	Δ 1 bp	ydiL	frameshift	0.808269
		1770103	G → C	ydiM	G337R	0.867293
		2827246	A → T	srlR	K60*	0.0896578
		3098844	Δ 9 bp	ansB ←/yggN←	intergenic	0.0282575
		3174365	+GCA	cpdA	1 AA inserted (at R164)	0.697619
		3174841	Δ 12 bp	cpdA	residues 16-19 deleted	0.0238908
		3375452	C → T	sspA←/rpsl←	intergenic	0.861868
		3471634	A → C	rpsG	L157S	0.134544
		3502176	A → C	frlR	I35L	0.0217391
		3558138	C → T	glpR	R164L	0.038012
		3558270	G → A	glpR	T120N	0.406743
		3611648	C → T	acpT→/nikA→	intergenic	0.841597
		3649014	IS2	arsC→/insH←	intergenic	0.127533
		3821737	A → T	spoT	S439C	0.0829402
		3872721	G → A	dgoR	Q155K	0.106204
		4347121	A → T	dcuB←/dcuR←	intergenic	0.125311
		4359283	IS2	cadC	gene interrupted	0.742369
		4366370	C → T	aspA←/fxsA→	intergenic	0.0302572
		4540742	Δ 1 bp	fimE→/fimA→	intergenic	0.962372
		4541041	A → G	fimE→/fimA→	intergenic	0.115046
		4638629	IS2	yjjY←/yjtD→	intergenic	0.641286
	258	939933	Δ 220 bp	serS	partial gene deletion	0.0672499
		1168829	IS2	ycfS	gene interrupted	0.466667
		1195597	Δ 15039 bp	e14 prophage	e14 prophage loss	0.829191
		1768811	Δ 1 bp	ydiL	frameshift	0.861424
		1770103	G → C	ydiM	G337R	0.888261
		2827246	A → T	srlR	K60*	0.0942005
		3098844	Δ 9 bp	ansB ←/yggN←	intergenic	0.165803
		3174365	+GCA	cpdA	1 AA inserted (at R164)	0.442122
		3174841	Δ 12 bp	cpdA	residues 16-19 deleted	0.209677
		3375452	C → T	sspA←/rpsl←	intergenic	0.905135
		3439020	G → A	rpoA	P11Q	0.0357881
		3471634	A → C	rpsG	L157S	0.131064
		3502762	G → A	frlR	R230H	0.157976
		3558138	C → T	glpR	R164L	0.192928
		3558270	G → A	glpR	T120N	0.0572279
		3611648	C → T	acpT→/nikA→	intergenic	0.845932
		3821737	A → T	spoT	S439C	0.217568
		3872721	G → A	dgoR	Q155K	0.192184
		4347121	A → T	dcuB←/dcuR←	intergenic	0.180702
		4359283	IS2	cadC	gene interrupted	0.539634
		4366370	C → T	aspA←/fxsA→	intergenic	0.137289
		4540742	Δ 1 bp	fimE→/fimA→	intergenic	0.972389
		4541041	A → G	fimE→/fimA→	intergenic	0.146489
		4638629	IS2	yjjY←/yjtD→	intergenic	0.451292
	288	737823	A → C	ybfD	K170T	0.0468311
		939933	Δ 220 bp	serS	partial gene deletion	0.122328
		1168829	IS2	ycfS	gene interrupted	0.106942
		1195597	Δ 15039 bp	e14 prophage	e14 prophage loss	0.613429
		1248290	Δ 1 bp	dhaM	frameshift	0.0482319
		1289790	C → T	rssB	P109L	0.0253807
		1630861	A → G	ydfI←/ydfK→	intergenic	0.0808355
		1768811	Δ 1 bp	ydiL	frameshift	0.682073
		1770103	G → C	ydiM	G337R	0.631017
		2827246	A → T	srlR	K60*	0.204478
		3098844	Δ 9 bp	ansB ←/yggN←	intergenic	0.120898
		3174057	G → A	cpdA	Q267K	0.121483
		3174365	+GCA	cpdA	1 AA inserted (at R164)	0.0845322
		3174841	Δ 12 bp	cpdA	residues 16-19 deleted	0.163265
		3375452	C → T	sspA←/rpsl←	intergenic	0.750174
		3439020	G → A	rpoA	P11Q	0.272002
		3471634	A → C	rpsG	L157S	0.220522
		3502762	G → A	frlR	R230H	0.111893
		3611648	C → T	acpT→/nikA→	intergenic	0.744329
		3821737	A → T	spoT	S439C	0.454275
		3872721	G → A	dgoR	Q155K	0.502786
		4347121	A → T	dcuB←/dcuR←	intergenic	0.52715
		4359283	IS2	cadC	gene interrupted	0.136842
		4366370	C → T	aspA←/fxsA→	intergenic	0.094799
		4514832	T → C	fecR	K303N	0.0906887
		4540742	Δ 1 bp	fimE→/fimA→	intergenic	0.962544
		4541041	A → G	fimE→/fimA→	intergenic	0.478113
		4638629	IS2	yjjY←/yjtD→	intergenic	0.113793
	370	333510	C → T	yahB	V50L	0.0507889
		736556	C → A	ybfC→/ybfD→	intergenic	0.046729
		939933	Δ 220 bp	serS	partial gene deletion	0.344694
		1168829	IS2	ycfS	gene interrupted	0.691667
		1195597	Δ 15039 bp	e14 prophage	e14 prophage loss	0.978602
		1768811	Δ 1 bp	ydiL	frameshift	0.886667
		1770103	G → C	ydiM	G337R	0.906831
		2744188	G → A	rpsP	A7E	0.0472041
		3098844	Δ 9 bp	ansB ←/yggN←	intergenic	0.231325
		3174365	+GCA	cpdA	1 AA inserted (at R164)	0.661261
		3174841	Δ 12 bp	cpdA	residues 16-19 deleted	0.165138
		3375452	C → T	sspA←/rpsl←	intergenic	0.915375
		3502762	G → A	frlR	R230H	0.297193
		3531692	Δ 1 bp	pck	frameshift	0.08
		3558270	G → A	glpR	T120N	0.0655353
		3611648	C → T	acpT→/nikA→	intergenic	0.931702
		3649014	IS2	arsC→/insH←	intergenic	0.420792
		3873066	T → C	dgoR	T40P	0.232034
		4359283	IS2	cadC	gene interrupted	0.746803
		4366370	C → T	aspA←/fxsA→	intergenic	0.231125
		4514832	T → C	fecR	K303N	0.164014
		4540742	Δ 1 bp	fimE→/fimA→	intergenic	0.95791
		4638629	IS2	yjjY←/yjtD→	intergenic	0.687898
	493	770479	IS5	mngB→/cydA→	intergenic	1
		1168829	IS2	ycfS	gene interrupted	1
		1195597	Δ 15039 bps	e14 prophage	e14 prophage loss	1
		1409949	Δ 23060 bps	prophage RAC	prophage deleted	1
			[ttcA],intR,ydaQ,ydaC,ralR,recT,recE,racC,ydaE,kilR,sieB,ydaF,ydaG,racR,ydaS,ydaT,ydaU,ydaV,ydaW,rzpR,rzoR,trkG,ynaK,ydaY,ynaA,lomR,insH,lomR,stfR,tfaR,pinR,ynaE,[ttcC]
		1571629	Δ 4362 bps	[pqqL],yddB,[yddA]	genes deleted	1
		1768811	Δ 1 bp	ydiL	frameshift	0.98
		1770103	G → C	ydiM	G337R	1
		3174365	+GCA	cpdA	1 AA inserted (at R164)	0.9
		3375452	C → T	sspA←/rpsl←	intergenic	1
		3558270	G → A	glpR	T120N	1
		3611648	C → T	acpT→/nikA→	intergenic	1
		4359283	IS2	cadC	gene interrupted	1
		4366356	+CT	aspA←/fxsA→	intergenic	0.4
		4540742	Δ 1 bp	fimE→/fimA→	intergenic	0.95791
		4540758	+AAAATATT	fimE→/fimA→	intergenic	0.81
		4638629	IS2	yjjY←/yjtD→	intergenic	1
	Notes:
	Single Nucleotide Polymorphisms (SNPs) are indicated by an arrow between the ancestral and the evolved nucleotides; Δ represents a deletion event and + an insertion of the indicated nucleotide.
	→ or ← indicate leading or complement strand, respectively; for intergenic mutations, the two flanking genes are listed.

## Sheet: Supplementary Data 10
	Supplementary Data 10. Evolutionary changes detected in the invader E. coli lineage population isolated from mouse D2
	Days post-gavage	Genome Position	Mutation or Prophage #	Gene	Annotation	Frequency
	8	2257444	A → C	psuK ←/fruA←	intergenic	0.0467032
	27	2257444	A → C	psuK ←/fruA←	intergenic	0.495466
		3873062	G → A	dgoR	S41*	0.026476
	62	2257444	A → C	psuK ←/fruA←	intergenic	0.845446
		3873062	G → A	dgoR	S41*	0.369415
		3873102	G → A	dgoR	L28I	0.0539842
	90	923666	C → A	clpA	L394M	0.389201
		972353	C → T	ycbC	W91L	0.0403163
		1195597	Δ 15039 bp	e14 prophage	e14 prophage loss	0.05
		2257444	A → C	psuK ←/fruA←	intergenic	0.718269
		3844667	G → A	uhpT	A175E	0.0789811
		3873062	G → A	dgoR	S41*	0.167091
		3873102	G → A	dgoR	L28I	0.472171
		3873151	Δ 113 bp	dgoR	partial gene deletion	0.0418424
		4359992	IS2	cadC←/yjdQ(pseudogene)←	intergenic	0.0360169
	104	923666	C → A	clpA	L394M	0.330232
		972353	C → T	ycbC	W91L	0.174626
		1195597	Δ 15039 bp	e14 prophage	e14 prophage loss	0.31
		1777243	IS5	ydiP	gene interrupted	0.17
		2257444	A → C	psuK ←/fruA←	intergenic	0.355861
		3844667	G → A	uhpT	A175E	0.111733
		3872794	+TTCAGCGCCGATTCAATCT	dgoR	frameshift	0.08
		3873102	G → A	dgoR	L28I	0.308195
		3873151	Δ 113 bp	dgoR	partial gene deletion	0.339486
		4359992	IS2	cadC←/yjdQ(pseudogene)←	intergenic	0.161175
	139	972353	C → T	ycbC	W91L	0.0436766
		972624	IS4	ycbC	start codon interrupted	0.738294
		1195597	Δ 15039 bp	e14 prophage	e14 prophage loss	0.8
		1777243	IS5	ydiP	gene interrupted	0.52
		2257444	A → C	psuK ←/fruA←	intergenic	0.0499957
		3844667	G → A	uhpT	A175E	0.0332098
		3873151	Δ 113 bp	dgoR	partial gene deletion	0.916453
		4359992	IS2	cadC←/yjdQ(pseudogene)←	intergenic	0.0258718
		4364872	IS4	dcuA/aspA	intergenic	0.00952915
	167	770507	IS2	mngB→/cydA→	intergenic	0.0979499
		972353	C → T	ycbC	W91L	0.148934
		972624	IS4	ycbC	start codon interrupted	0.704315
		1195597	Δ 15039 bp	e14 prophage	e14 prophage loss	0.58
		1703052	IS2	cnu	gene interrupted	0.0241935
		1777243	IS5	ydiP	gene interrupted	0.3
		2257444	A → C	psuK ←/fruA←	intergenic	0.0950602
		3169389	C → T	qseC	T295M	0.0376098
		3844667	G → A	uhpT	A175E	0.163419
		3872794	+TTCAGCGCCGATTCAATCT	dgoR	frameshift	0.0642184
		3873151	Δ 113 bp	dgoR	partial gene deletion	0.753062
		4359992	IS2	cadC←/yjdQ(pseudogene)←	intergenic	0.111883
	195	770507	IS2	mngB→/cydA→	intergenic	0.55
		972353	C → T	ycbC	W91L	0.270315
		972624	IS4	ycbC	start codon interrupted	0.633416
		1195597	Δ 15039 bp	e14 prophage	e14 prophage loss	0.55
		1703052	IS2	cnu	gene interrupted	0.183333
		1777243	IS5	ydiP	gene interrupted	0.38
		2257444	A → C	psuK ←/fruA←	intergenic	0.015015
		3169389	C → T	qseC	T295M	0.292927
		3844667	G → A	uhpT	A175E	0.264896
		3872794	+TTCAGCGCCGATTCAATCT	dgoR	frameshift	0.166285
		3873151	Δ 113 bp	dgoR	partial gene deletion	0.743021
		4359992	IS2	cadC←/yjdQ(pseudogene)←	intergenic	0.222539
	231	770507	IS2	mngB→/cydA→	intergenic	0.752443
		770627	C → T	mngB→/cydA→	intergenic	0.141194
		972353	C → T	ycbC	W91L	0.70556
		972538	Δ 11 bp	ycbC	frameshift	0.161608
		972624	IS4	ycbC	start codon interrupted	0.181467
		1195597	Δ 15039 bp	e14 prophage	e14 prophage loss	0.1
		1703052	IS2	cnu	gene interrupted	0.54902
		1777243	IS5	ydiP	gene interrupted	0.08
		2257444	A → C	psuK ←/fruA←	intergenic	0.19221
		3058252	G → A	argP	G160S	0.104903
		3058399	T → G	argP	F209V	0.0832426
		3169220	C → T	qseC	R239C	0.0820487
		3169389	C → T	qseC	T295M	0.630591
		3798507	G → A	rfaY	P161H	0.316093
		3844667	G → A	uhpT	A175E	0.633037
		3872794	+TTCAGCGCCGATTCAATCT	dgoR	frameshift	0.417298
		3873151	Δ 113 bp	dgoR	partial gene deletion	0.177959
		4358547	C → T	cadC	D471Y	0.027439
		4359992	IS2	cadC←/yjdQ(pseudogene)←	intergenic	0.594156
	258	770507	IS2	mngB→/cydA→	intergenic	0.550685
		770627	C → T	mngB→/cydA→	intergenic	0.37906
		972353	C → T	ycbC	W91L	0.491772
		972538	Δ 11 bp	ycbC	frameshift	0.0538462
		972624	IS4	ycbC	start codon interrupted	0.481159
		1195597	Δ 15039 bp	e14 prophage	e14 prophage loss	0.27
		1703052	IS2	cnu	gene interrupted	0.141527
		1777243	IS5	ydiP	gene interrupted	0.12
		2257444	A → C	psuK ←/fruA←	intergenic	0.0910426
		3058252	G → A	argP	G160S	0.0489906
		3058399	T → G	argP	F209V	0.0666667
		3169220	C → T	qseC	R239C	0.417875
		3169389	C → T	qseC	T295M	0.424557
		3844667	G → A	uhpT	A175E	0.51441
		3872794	+TTCAGCGCCGATTCAATCT	dgoR	frameshift	0.309226
		3873151	Δ 113 bp	dgoR	partial gene deletion	0.405002
		4358547	C → T	cadC	D471Y	0.321242
		4359992	IS2	cadC←/yjdQ(pseudogene)←	intergenic	0.400598
		4364872	IS4	dcuA/aspA	intergenic	0.0338645
	286	34111	+T	carB→/caiF→	intergenic	0.0461598
		262833	C → T	ykfI	V21F	0.112471
		532615	+GTATTA	allR	2 AAs inserted (at R127)	0.0851685
		571489	IS2	ybcM/ylcH	intergenic	0.18652
		770507	IS2	mngB/cydA	intergenic	0.280374
		770941	Δ1 bp	cydA	frameshift	0.248644
		771791	C → T	cydA	Q371*	0.133403
		972353	C → T	ycbC	W91L	0.331252
		972510	C → T	ycbC	G39W	0.237287
		972538	Δ 11 bp	ycbC	frameshift	0.19
		1195597	Δ 15039 bp	e14 prophage	e14 prophage loss	0.14
		1368059	+T	pspE→/ycjM→	intergenic	0.0538039
		1769080	TG → CC	ydiL→/ydiM→	intergenic	0.103538
		2257444	A → C	psuK←/fruA←	intergenic	0.699999
		2460902	Δ1 bp	fadL→/yfdF→	intergenic	0.0571716
		3168972	C → T	qseC	A156V	0.166678
		3169389	C → T	qseC	T295M	0.260016
		3502208	T → A	frlR	Y45*	0.2755
		3502225	C → T	frlR	T51I	0.163224
		3707520	G → A	eptB	Q327K	0.174058
		3844667	G → A	uhpT	A175E	0.259395
		3872794	+TTCAGCGCCGATTCAATCT	dgoR	frameshift	0.114754
		3872967	G → A	dgoR	Q73K	0.123481
		3873151	Δ 113 bp	dgoR	partial gene deletion	0.25
		4187471	C → T	rpoC	Q1367*	0.254171
		4354887	C → T	cadA	R585L	0.319716
		4358547	C → T	cadC	D471Y	0.234919
		4359992	IS2	cadC←/yjdQ(pseudogene)←	intergenic	0.19363
		4364872	IS4	dcuA/aspA	intergenic	0.12028
		4541631	IS186	fimA	gene interrupted	0.293722
		4612467	A → G	yjjV→/yjjW←	intergenic	0.0648148
	335	262833	C → T	ykfI	V21F	0.309479
		532615	+GTATTA	allR	2 AAs inserted (at R127)	0.0902191
		770507	IS2	mngB/cydA	intergenic	0.296644
		770941	Δ1 bp	cydA	frameshift	0.207582
		771791	C → T	cydA	Q371*	0.216789
		972353	C → T	ycbC	W91L	0.419846
		972510	C → T	ycbC	G39W	0.247787
		972546	Δ 11 bp	ycbC	frameshift	0.19
		1195597	Δ 15039 bp	e14 prophage	e14 prophage loss	0.5
		1703052	IS2	cnu	gene interrupted	0.292308
		1769080	TG → CC	ydiL→/ydiM→	intergenic	0.130714
		2257444	A → C	psuK←/fruA←	intergenic	0.607251
		2460902	Δ1 bp	fadL→/yfdF→	intergenic	0.0508293
		2599807	IS186	hyfA	gene interrupted	0.364679
		2599815	T → A	hyfA	L198H	0.0618056
		3057941	C → T	argP	P56L	0.325727
		3168972	C → T	qseC	A156V	0.287981
		3169389	C → T	qseC	T295M	0.296651
		3473832	G → A	yheO	Q211K	0.201858
		3500369	C → T	frlC	T3I	0.105664
		3502208	T → A	frlR	Y45*	0.166713
		3502225	C → T	frlR	T51I	0.256438
		3707520	G → A	eptB	Q327K	0.152646
		3844667	G → A	uhpT	A175E	0.390514
		3872794	+TTCAGCGCCGATTCAATCT	dgoR	frameshift	0.132922
		3873151	Δ 113 bp	dgoR	partial gene deletion	0.19
		4187471	C → T	rpoC	Q1367*	0.221668
		4356611	C → T	cadA	M10I	0.3615
		4359992	IS2	cadC←/yjdQ(pseudogene)←	intergenic	0.303993
		4364872	IS4	dcuA/aspA	intergenic	0.30506
		4541631	IS186	fimA	gene interrupted	0.434132
	436	262833	C → T	ykfI	V21F	0.34
		532615	+GTATTA	allR	2 AAs inserted (at R127)	0.0902191
		695805	C → T	ubiF→ / asnB←	intergenic	0.200486
		770507	IS2	mngB/cydA	intergenic	0.14
		770941	Δ1 bp	cydA	frameshift	0.207582
		771791	C → T	cydA	Q371*	0.261445
		838453	IS186	ybiX/fiu	intergenic	0.232558
		972353	C → T	ycbC	W91L	0.374953
		1195597	Δ 15039 bp	e14 prophage	e14 prophage loss	0.4
		1703052	IS2	cnu	gene interrupted	0.151049
		1769080	TG → CC	ydiL→ / ydiM→	intergenic	0.04
		1878473	C → T	leuE	S104I	0.222559
		1935393	C → T	yebK	R240*	0.545221
		2041546	C → A	yodB→ / mtfA→	intergenic	0.0988015
		2257444	A → C	psuK← / fruA←	intergenic	0.78
		2599807	IS186	hyfA	gene interrupted	0.227621
		3057941	C → T	argP	P56L	0.162937
		3168972	C → T	qseC	A156V	0.273646
		3169389	C → T	qseC	T295M	0.13925
		3221927	G → A	ebgA	V425I	0.253304
		3342883	Δ18 bps	rpoN	affected residues 49-55	0.129119
		3409279	G → T	dusB→ / fis→	intergenic	0.528437
		3502225	C → T	frlR	T51I	0.210548
		3707520	G → A	eptB	Q327K	0.559914
		3844667	G → A	uhpT	A175E	0.135179
		3872706	Δ5 bps	dgoR	frameshift	0.305525
		3872794	+TTCAGCGCCGATTCAATCT	dgoR	frameshift	0.154096
		4356611	C → T	cadA	M10I	0.21
		4359992	IS2	cadC←/yjdQ(pseudogene)←	intergenic	0.140436
		4364872	IS4	dcuA/aspA	intergenic	0.28
		4541631	IS186	fimA	gene interrupted	0.213205
	Notes:
	Single Nucleotide Polymorphisms (SNPs) are indicated by an arrow between the ancestral and the evolved nucleotides; Δ represents a deletion event and + an insertion of the indicated nucleotide.
	→ or ← indicate leading or complement strand, respectively; for intergenic mutations, the two flanking genes are listed.

[truncated: 16 more sheets: Supplementary Data 11, Supplementary Data 12, Supplementary Data 13, Supplementary Data 14, Supplementary Data 15, Supplementary Data 16, Supplementary Data 17, Supplementary Data 18, Supplementary Data 19, Supplementary Data 20, Supplementary Data 21, Supplementary Data 22, Supplementary Data 23, Supplementary Data 24, Supplementary Data 25, Supplementary Data 26]
